# Supplementary material for: Modified Balloon Use After Rotational Atherectomy Reduces Major Adverse Cardiovascular Event Rates in Severely Calcified Coronary Lesions: A Systematic Review and Meta-Analysis
Source: J Clin Med. 2024 Nov 14;13(22):6853. doi: 10.3390/jcm13226853 (PMC11594699; doi:10.3390/jcm13226853)
Supplement: Supplementary file 1 [file jcm-13-06853-s001.zip]

Archive with 1 entries (1 files):
- jcm-3275166-supplementary.pdf
